# Supplementary material for: An Update of Tetrodotoxins Toxicity and Risk Assessment Associated to Contaminated Seafood Consumption in Europe: A Systematic Review
Source: Toxins (Basel). 2025 Feb 8;17(2):76. doi: 10.3390/toxins17020076 (PMC11860457; doi:10.3390/toxins17020076)
Supplement: Supplementary file 1 [file toxins-17-00076-s001.zip]

Archive with 1 entries (1 files):
- toxins-3430617-supplementary.pdf
